# Supplementary material for: Cellulose in Foliage and Changes during Seasonal Leaf Development of Broadleaf and Conifer Species
Source: Plants (Basel). 2022 Sep 15;11(18):2412. doi: 10.3390/plants11182412 (PMC9505942; doi:10.3390/plants11182412)
Supplement: Supplementary file 1 [file plants-11-02412-s001.zip]

Archive with 1 entries (1 files):
- plants-1865024-supplementary.pdf
